# Supplementary material for: Improper High‐T c Perovskite Ferroelectric with Dielectric Bistability Enables Broadband Ultraviolet‐to‐Infrared Photopyroelectric Effects
Source: Adv Sci (Weinh). 2023 Apr 23;10(19):2301064. doi: 10.1002/advs.202301064 (PMC10323668; doi:10.1002/advs.202301064)
Supplement: Supplementary file 2 — Supporting cif files [file ADVS-10-2301064-s001.zip]

Archive with 4 entries (4 files):
- w03 400K.cif
- w03300K checkcif.pdf
- w03400K checkcif.pdf
- w03 300K.cif
