# Supplementary material for: Improper High‐T c Perovskite Ferroelectric with Dielectric Bistability Enables Broadband Ultraviolet‐to‐Infrared Photopyroelectric Effects
Source: Adv Sci (Weinh). 2023 Apr 23;10(19):2301064. doi: 10.1002/advs.202301064 (PMC10323668; doi:10.1002/advs.202301064)
Supplement: Supplementary file 2 — Supporting cif files [file ADVS-10-2301064-s001.zip › w03 400K.cif]

data_w03
_audit_creation_date               2022-12-11
_audit_creation_method
;
Olex2 1.2
(compiled 2018.05.29 svn.r3508 for OlexSys, GUI svn.r5506)
;
_shelx_SHELXL_version_number       '2018/3'
_audit_contact_author_address      ?
_audit_contact_author_email        ?
_audit_contact_author_name         ''
_audit_contact_author_phone        ?
_publ_contact_author_id_orcid      ?
_publ_section_references
;
Bourhis, L.J., Dolomanov, O.V., Gildea, R.J., Howard, J.A.K., Puschmann, H.
 (2015). Acta Cryst. A71, 59-75.

Dolomanov, O.V., Bourhis, L.J., Gildea, R.J, Howard, J.A.K. & Puschmann, H.
 (2009), J. Appl. Cryst. 42, 339-341.

Sheldrick, G.M. (2015). Acta Cryst. C71, 3-8.
;
_chemical_name_common              ?
_chemical_name_systematic          ?
_chemical_formula_moiety           '2(Cl5 Pb1.5), 2(C5 H14 N), C4 H16 N2'
_chemical_formula_sum              'C14 H44 Cl10 N4 Pb3'
_chemical_formula_weight           1244.60
_chemical_melting_point            ?
loop_
  _atom_type_symbol
  _atom_type_description
  _atom_type_scat_dispersion_real
  _atom_type_scat_dispersion_imag
  _atom_type_scat_source
 'C' 'C' 0.0033 0.0016 'International Tables Vol C Tables 4.2.6.8 and 6.1.1.4'
 'H' 'H' 0.0000 0.0000 'International Tables Vol C Tables 4.2.6.8 and 6.1.1.4'
 'Cl' 'Cl' 0.1484 0.1585 'International Tables Vol C Tables 4.2.6.8 and 6.1.1.4'
 'N' 'N' 0.0061 0.0033 'International Tables Vol C Tables 4.2.6.8 and 6.1.1.4'
 'Pb' 'Pb' -3.3944 10.1111
 'International Tables Vol C Tables 4.2.6.8 and 6.1.1.4'

_shelx_space_group_comment
;
The symmetry employed for this shelxl refinement is uniquely defined
by the following loop, which should always be used as a source of
symmetry information in preference to the above space-group names.
They are only intended as comments.
;
_space_group_crystal_system        'tetragonal'
_space_group_IT_number             139
_space_group_name_H-M_alt          'I 4/m m m'
_space_group_name_Hall             '-I 4 2'
loop_
  _space_group_symop_operation_xyz
 'x, y, z'
 '-x, -y, z'
 '-y, x, z'
 'y, -x, z'
 '-x, y, -z'
 'x, -y, -z'
 'y, x, -z'
 '-y, -x, -z'
 'x+1/2, y+1/2, z+1/2'
 '-x+1/2, -y+1/2, z+1/2'
 '-y+1/2, x+1/2, z+1/2'
 'y+1/2, -x+1/2, z+1/2'
 '-x+1/2, y+1/2, -z+1/2'
 'x+1/2, -y+1/2, -z+1/2'
 'y+1/2, x+1/2, -z+1/2'
 '-y+1/2, -x+1/2, -z+1/2'
 '-x, -y, -z'
 'x, y, -z'
 'y, -x, -z'
 '-y, x, -z'
 'x, -y, z'
 '-x, y, z'
 '-y, -x, z'
 'y, x, z'
 '-x+1/2, -y+1/2, -z+1/2'
 'x+1/2, y+1/2, -z+1/2'
 'y+1/2, -x+1/2, -z+1/2'
 '-y+1/2, x+1/2, -z+1/2'
 'x+1/2, -y+1/2, z+1/2'
 '-x+1/2, y+1/2, z+1/2'
 '-y+1/2, -x+1/2, z+1/2'
 'y+1/2, x+1/2, z+1/2'

_cell_length_a                     5.7493(3)
_cell_length_b                     5.7493(3)
_cell_length_c                     56.681(5)
_cell_angle_alpha                  90
_cell_angle_beta                   90
_cell_angle_gamma                  90
_cell_volume                       1873.5(3)
_cell_formula_units_Z              2
_cell_measurement_reflns_used      2251
_cell_measurement_temperature      400(2)
_cell_measurement_theta_max        24.91
_cell_measurement_theta_min        2.90
_shelx_estimated_absorpt_T_max     ?
_shelx_estimated_absorpt_T_min     ?
_exptl_absorpt_coefficient_mu      14.171
_exptl_absorpt_correction_T_max    ?
_exptl_absorpt_correction_T_min    ?
_exptl_absorpt_correction_type     ?
_exptl_absorpt_process_details     ?
_exptl_absorpt_special_details     ?
_exptl_crystal_colour              white
_exptl_crystal_density_diffrn      2.206
_exptl_crystal_density_meas        ?
_exptl_crystal_density_method      ?
_exptl_crystal_description         sheet
_exptl_crystal_F_000               1144
_exptl_crystal_size_max            ?
_exptl_crystal_size_mid            ?
_exptl_crystal_size_min            ?
_exptl_transmission_factor_max     ?
_exptl_transmission_factor_min     ?
_diffrn_reflns_av_R_equivalents    0.0579
_diffrn_reflns_av_unetI/netI       0.0364
_diffrn_reflns_Laue_measured_fraction_full  0.990
_diffrn_reflns_Laue_measured_fraction_max  0.992
_diffrn_reflns_limit_h_max         6
_diffrn_reflns_limit_h_min         -7
_diffrn_reflns_limit_k_max         7
_diffrn_reflns_limit_k_min         -7
_diffrn_reflns_limit_l_max         72
_diffrn_reflns_limit_l_min         -73
_diffrn_reflns_number              5687
_diffrn_reflns_point_group_measured_fraction_full  0.990
_diffrn_reflns_point_group_measured_fraction_max  0.992
_diffrn_reflns_theta_full          25.242
_diffrn_reflns_theta_max           27.506
_diffrn_reflns_theta_min           3.562
_diffrn_ambient_temperature        399.72
_diffrn_detector_area_resol_mean   ?
_diffrn_measured_fraction_theta_full  0.990
_diffrn_measured_fraction_theta_max  0.992
_diffrn_measurement_device_type     'Bruker APEX-II CCD'
_diffrn_measurement_method         '\f and \w scans'
_diffrn_radiation_type             MoK\a
_diffrn_radiation_wavelength       0.71073
_diffrn_source                     ?
_reflns_Friedel_coverage           0.000
_reflns_Friedel_fraction_full      .
_reflns_Friedel_fraction_max       .
_reflns_number_gt                  548
_reflns_number_total               743
_reflns_special_details
;
 Reflections were merged by SHELXL according to the crystal
 class for the calculation of statistics and refinement.
 
 _reflns_Friedel_fraction is defined as the number of unique
 Friedel pairs measured divided by the number that would be
 possible theoretically, ignoring centric projections and
 systematic absences.
;
_reflns_threshold_expression       'I > 2\s(I)'
_computing_cell_refinement         ?
_computing_data_collection         ?
_computing_data_reduction          ?
_computing_molecular_graphics      'Olex2 (Dolomanov et al., 2009)'
_computing_publication_material    'Olex2 (Dolomanov et al., 2009)'
_computing_structure_refinement    'ShelXL (Sheldrick, 2015)'
_computing_structure_solution      'olex2.solve (Bourhis et al., 2015)'
_refine_diff_density_max           1.253
_refine_diff_density_min           -1.086
_refine_diff_density_rms           0.166
_refine_ls_extinction_coef         .
_refine_ls_extinction_method       none
_refine_ls_goodness_of_fit_ref     1.060
_refine_ls_hydrogen_treatment      constr
_refine_ls_matrix_type             full
_refine_ls_number_parameters       90
_refine_ls_number_reflns           743
_refine_ls_number_restraints       91
_refine_ls_R_factor_all            0.0540
_refine_ls_R_factor_gt             0.0367
_refine_ls_restrained_S_all        1.005
_refine_ls_shift/su_max            0.005
_refine_ls_shift/su_mean           0.000
_refine_ls_structure_factor_coef   Fsqd
_refine_ls_weighting_details      
 'w=1/[\s^2^(Fo^2^)+(0.0606P)^2^+1.7862P] where P=(Fo^2^+2Fc^2^)/3'
_refine_ls_weighting_scheme        calc
_refine_ls_wR_factor_gt            0.0970
_refine_ls_wR_factor_ref           0.1080
_refine_special_details            ?
_olex2_refinement_description
;
1. Fixed Uiso
 At 1.2 times of:
  All C(H) groups, {H1A,H1B,H1C} of C1, {H0AA,H0AB,H0AC} of N0AA, All C(H,H)
  groups
 At 1.5 times of:
  {H2A,H2B,H2C} of N2, {H7A,H7B,H7C} of C7, {H6A,H6B,H6C} of C6
2. Restrained distances
 C0AA-N2 = C0AA-C1 = N0AA-C3 = C3-C4 = C4-C5 = C6-C5 = C7-C5
 1.5 with sigma of 0.02
 C1-N2 = N0AA-C4 = C3-C5 = C4-C7 = C4-C6 = C7-C6
 2.5 with sigma of 0.04
3. Uiso/Uaniso restraints and constraints
C4 \\sim C3 \\sim C5 \\sim C0AA \\sim C1 \\sim C7 \\sim C6 \\sim N2 \\sim N0AA:
within 2A with sigma of 0.01 and sigma for terminal atoms of 0.02
Uanis(C4) \\sim Ueq, Uanis(C3) \\sim Ueq, Uanis(C5) \\sim Ueq, Uanis(C0AA)
\\sim Ueq, Uanis(C1) \\sim Ueq, Uanis(N2) \\sim Ueq, : with sigma of 0.01 and
sigma for terminal atoms of 0.02
4. Others
 Fixed Sof: C4(0.125) H4A(0.125) H4B(0.125) C3(0.125) H3A(0.125) H3B(0.125)
 C5(0.125) H5(0.125) C0AA(0.125) H0AD(0.125) H0AE(0.125) C1(0.125) H1A(0.125)
 H1B(0.125) H1C(0.125) N2(0.125) H2A(0.125) H2B(0.125) H2C(0.125) C7(0.125)
 H7A(0.125) H7B(0.125) H7C(0.125) C6(0.125) H6A(0.125) H6B(0.125) H6C(0.125)
 N0AA(0.125) H0AA(0.125) H0AB(0.125) H0AC(0.125)
5.a Ternary CH refined with riding coordinates:
 C5(H5)
5.b Secondary CH2 refined with riding coordinates:
 C4(H4A,H4B), C3(H3A,H3B), C0AA(H0AD,H0AE)
5.c Idealised Me refined as rotating group:
 C1(H1A,H1B,H1C), N2(H2A,H2B,H2C), C7(H7A,H7B,H7C), C6(H6A,H6B,H6C), N0AA(H0AA,
 H0AB,H0AC)
;
_atom_sites_solution_hydrogens     geom
_atom_sites_solution_primary       iterative
_atom_sites_solution_secondary     ?
loop_
  _atom_site_label
  _atom_site_type_symbol
  _atom_site_fract_x
  _atom_site_fract_y
  _atom_site_fract_z
  _atom_site_U_iso_or_equiv
  _atom_site_adp_type
  _atom_site_occupancy
  _atom_site_site_symmetry_order
  _atom_site_calc_flag
  _atom_site_refinement_flags_posn
  _atom_site_refinement_flags_adp
  _atom_site_refinement_flags_occupancy
  _atom_site_disorder_assembly
  _atom_site_disorder_group
 Pb1 Pb 0.500000 0.500000 0.500000 0.06269(10) Uani 1 16 d S T P . .
 Pb2 Pb 0.500000 0.500000 0.60890(2) 0.06849(8) Uani 1 8 d S T P . .
 Cl1 Cl 0.500000 0.000000 0.500000 0.1226(10) Uani 1 8 d S T P . .
 Cl3 Cl 0.500000 0.000000 0.61203(4) 0.1436(9) Uani 1 4 d S T P . .
 Cl2 Cl 0.500000 0.500000 0.55091(5) 0.1534(16) Uani 1 8 d S T P . .
 Cl4 Cl 0.500000 0.500000 0.65511(5) 0.2018(19) Uani 1 8 d S T P . .
 C4 C 0.104(3) -0.9241(17) 0.68817(10) 0.1416(16) Uani 0.125 1 d D U . A -1
 H4A H 0.251218 -0.855203 0.683741 0.170 Uiso 0.125 1 calc R . . A -1
 H4B H -0.007468 -0.798145 0.689894 0.170 Uiso 0.125 1 calc R . . A -1
 C3 C 0.024(4) -1.0758(16) 0.66833(11) 0.1339(18) Uani 0.125 1 d D U . A -1
 H3A H -0.116314 -1.156403 0.673128 0.161 Uiso 0.125 1 calc R . . A -1
 H3B H 0.142476 -1.192397 0.665313 0.161 Uiso 0.125 1 calc R . . A -1
 C5 C 0.132(3) -1.0359(13) 0.71135(11) 0.1486(17) Uani 0.125 1 d D U . A -1
 H5 H -0.034052 -1.026793 0.714937 0.178 Uiso 0.125 1 calc R . . A -1
 C0AA C 0.0709(18) -0.0495(19) 0.56102(16) 0.200(2) Uani 0.125 1 d D U . B -1
 H0AD H 0.167673 -0.166866 0.553610 0.240 Uiso 0.125 1 calc RS T P B -1
 H0AE H -0.021281 -0.125874 0.573074 0.240 Uiso 0.125 1 calc R . . B -1
 C1 C -0.0891(19) 0.050(3) 0.54287(18) 0.196(4) Uani 0.125 1 d D U . B -1
 H1A H -0.128856 -0.067878 0.531598 0.235 Uiso 0.125 1 calc GR . . B -1
 H1B H -0.013307 0.176876 0.534953 0.235 Uiso 0.125 1 calc GR . . B -1
 H1C H -0.227954 0.105735 0.550408 0.235 Uiso 0.125 1 calc GR . . B -1
 N2 N 0.225(2) 0.127(2) 0.5726(2) 0.204(4) Uani 0.125 1 d D U . B -1
 H2A H 0.224638 0.104924 0.588110 0.306 Uiso 0.125 1 calc GR . . B -1
 H2B H 0.172468 0.269429 0.569374 0.306 Uiso 0.125 1 calc GR . . B -1
 H2C H 0.369287 0.112393 0.567095 0.306 Uiso 0.125 1 calc GR . . B -1
 C7 C 0.136(5) -1.2926(13) 0.7133(3) 0.160(5) Uiso 0.125 1 d D U . A -1
 H7A H 0.101871 -1.360296 0.698259 0.240 Uiso 0.125 1 calc GR . . A -1
 H7B H 0.021706 -1.341575 0.724626 0.240 Uiso 0.125 1 calc GR . . A -1
 H7C H 0.287467 -1.342358 0.718440 0.240 Uiso 0.125 1 calc GR . . A -1
 C6 C 0.198(4) -0.904(2) 0.73283(14) 0.151(5) Uiso 0.125 1 d D U . A -1
 H6A H 0.226505 -0.744620 0.728748 0.227 Uiso 0.125 1 calc GR . . A -1
 H6B H 0.336550 -0.970354 0.739523 0.227 Uiso 0.125 1 calc GR . . A -1
 H6C H 0.074023 -0.912295 0.744126 0.227 Uiso 0.125 1 calc GR . . A -1
 N0AA N -0.024(4) -0.947(2) 0.64592(10) 0.122(3) Uiso 0.125 1 d D U . A -1
 H0AA H 0.110303 -0.911102 0.638922 0.146 Uiso 0.125 1 calc GR . . A -1
 H0AB H -0.101309 -0.816654 0.649167 0.146 Uiso 0.125 1 calc GR . . A -1
 H0AC H -0.108314 -1.035458 0.636345 0.146 Uiso 0.125 1 calc GR . . A -1

loop_
  _atom_site_aniso_label
  _atom_site_aniso_U_11
  _atom_site_aniso_U_22
  _atom_site_aniso_U_33
  _atom_site_aniso_U_23
  _atom_site_aniso_U_13
  _atom_site_aniso_U_12
 Pb1 0.04945(10) 0.04945(10) 0.0892(2) 0.000 0.000 0.000
 Pb2 0.05247(8) 0.05247(8) 0.10051(19) 0.000 0.000 0.000
 Cl1 0.166(2) 0.0497(10) 0.152(2) 0.000 0.000 0.000
 Cl3 0.1095(13) 0.0543(8) 0.267(2) 0.000 0.000 0.000
 Cl2 0.180(2) 0.180(2) 0.1006(19) 0.000 0.000 0.000
 Cl4 0.259(3) 0.259(3) 0.087(2) 0.000 0.000 0.000
 C4 0.143(3) 0.141(3) 0.140(3) 0.000(2) -0.001(2) 0.002(2)
 C3 0.136(3) 0.134(3) 0.131(3) 0.001(3) -0.001(3) 0.001(3)
 C5 0.150(3) 0.147(3) 0.149(3) 0.000(3) -0.001(3) 0.000(3)
 C0AA 0.200(4) 0.199(4) 0.200(4) 0.000(4) 0.001(4) 0.001(4)
 C1 0.198(7) 0.197(7) 0.194(6) 0.000(6) 0.001(6) 0.004(6)
 N2 0.206(7) 0.203(7) 0.203(6) 0.003(6) 0.004(6) 0.004(6)

_geom_special_details
;
 All esds (except the esd in the dihedral angle between two l.s. planes)
 are estimated using the full covariance matrix.  The cell esds are taken
 into account individually in the estimation of esds in distances, angles
 and torsion angles; correlations between esds in cell parameters are only
 used when they are defined by crystal symmetry.  An approximate (isotropic)
 treatment of cell esds is used for estimating esds involving l.s. planes.
;
loop_
  _geom_bond_atom_site_label_1
  _geom_bond_atom_site_label_2
  _geom_bond_distance
  _geom_bond_site_symmetry_2
  _geom_bond_publ_flag
 Pb1 Cl1 2.87465(15) 3_655 ?
 Pb1 Cl1 2.87465(15) . ?
 Pb1 Cl1 2.87465(15) 3 ?
 Pb1 Cl1 2.87465(15) 1_565 ?
 Pb1 Cl2 2.886(3) 17_666 ?
 Pb1 Cl2 2.886(3) . ?
 Pb2 Cl3 2.8801(2) 3_655 ?
 Pb2 Cl3 2.8801(2) 3 ?
 Pb2 Cl3 2.8801(2) 1_565 ?
 Pb2 Cl3 2.8801(2) . ?
 Pb2 Cl2 3.287(3) . ?
 Pb2 Cl4 2.619(3) . ?
 C4 C3 1.495(12) . ?
 C4 C5 1.472(9) . ?
 C3 N0AA 1.497(11) . ?
 C5 C7 1.480(10) . ?
 C5 C6 1.483(11) . ?
 C0AA C1 1.494(13) . ?
 C0AA N2 1.499(13) . ?

loop_
  _geom_angle_atom_site_label_1
  _geom_angle_atom_site_label_2
  _geom_angle_atom_site_label_3
  _geom_angle
  _geom_angle_site_symmetry_1
  _geom_angle_site_symmetry_3
  _geom_angle_publ_flag
 Cl1 Pb1 Cl1 90.0 3_655 . ?
 Cl1 Pb1 Cl1 90.0 3_655 1_565 ?
 Cl1 Pb1 Cl1 180.0 . 1_565 ?
 Cl1 Pb1 Cl1 90.0 . 3 ?
 Cl1 Pb1 Cl1 180.0 3_655 3 ?
 Cl1 Pb1 Cl1 90.0 3 1_565 ?
 Cl1 Pb1 Cl2 90.0 . . ?
 Cl1 Pb1 Cl2 90.0 3_655 17_666 ?
 Cl1 Pb1 Cl2 90.0 3_655 . ?
 Cl1 Pb1 Cl2 90.0 3 . ?
 Cl1 Pb1 Cl2 90.0 1_565 17_666 ?
 Cl1 Pb1 Cl2 90.0 3 17_666 ?
 Cl1 Pb1 Cl2 90.0 1_565 . ?
 Cl1 Pb1 Cl2 90.0 . 17_666 ?
 Cl2 Pb1 Cl2 180.0 . 17_666 ?
 Cl3 Pb2 Cl3 89.783(6) 3_655 . ?
 Cl3 Pb2 Cl3 89.783(6) 1_565 3 ?
 Cl3 Pb2 Cl3 89.783(6) . 3 ?
 Cl3 Pb2 Cl3 172.94(9) 1_565 . ?
 Cl3 Pb2 Cl3 89.783(6) 3_655 1_565 ?
 Cl3 Pb2 Cl3 172.94(9) 3_655 3 ?
 Cl3 Pb2 Cl2 93.53(4) 3_655 . ?
 Cl3 Pb2 Cl2 93.53(4) . . ?
 Cl3 Pb2 Cl2 93.53(4) 1_565 . ?
 Cl3 Pb2 Cl2 93.53(4) 3 . ?
 Cl4 Pb2 Cl3 86.47(4) . 3 ?
 Cl4 Pb2 Cl3 86.47(4) . 3_655 ?
 Cl4 Pb2 Cl3 86.47(4) . 1_565 ?
 Cl4 Pb2 Cl3 86.47(4) . . ?
 Cl4 Pb2 Cl2 180.0 . . ?
 Pb1 Cl1 Pb1 180.0 1_545 . ?
 Pb2 Cl3 Pb2 172.94(9) 1_545 . ?
 Pb1 Cl2 Pb2 180.0 . . ?
 C5 C4 C3 116.8(8) . . ?
 C4 C3 N0AA 113.9(9) . . ?
 C4 C5 C7 120.3(9) . . ?
 C4 C5 C6 122.6(8) . . ?
 C7 C5 C6 116.3(10) . . ?
 C1 C0AA N2 113.9(11) . . ?

_olex2_submission_special_instructions  'No special instructions were received'
