# Supplementary material for: Improper High‐T c Perovskite Ferroelectric with Dielectric Bistability Enables Broadband Ultraviolet‐to‐Infrared Photopyroelectric Effects
Source: Adv Sci (Weinh). 2023 Apr 23;10(19):2301064. doi: 10.1002/advs.202301064 (PMC10323668; doi:10.1002/advs.202301064)
Supplement: Supplementary file 2 — Supporting cif files [file ADVS-10-2301064-s001.zip › w03 300K.cif]

data_mo_300k33103w03wjq_0ma_c
_audit_creation_date               2022-12-11
_audit_creation_method
;
Olex2 1.2
(compiled 2018.05.29 svn.r3508 for OlexSys, GUI svn.r5506)
;
_shelx_SHELXL_version_number       '2017/1'
_audit_contact_author_address      ?
_audit_contact_author_email        ?
_audit_contact_author_name         ''
_audit_contact_author_phone        ?
_publ_contact_author_id_orcid      ?
_publ_section_references
;
Bourhis, L.J., Dolomanov, O.V., Gildea, R.J., Howard, J.A.K., Puschmann, H.
 (2015). Acta Cryst. A71, 59-75.

Dolomanov, O.V., Bourhis, L.J., Gildea, R.J, Howard, J.A.K. & Puschmann, H.
 (2009), J. Appl. Cryst. 42, 339-341.

Sheldrick, G.M. (2015). Acta Cryst. C71, 3-8.
;
_chemical_name_common              ?
_chemical_name_systematic          ?
_chemical_formula_moiety           '0.5(Cl20 Pb6), C4 H16 N2, C10 H28 N2'
_chemical_formula_sum              'C14 H44 Cl10 N4 Pb3'
_chemical_formula_weight           1244.60
_chemical_absolute_configuration   ?
_chemical_melting_point            ?
loop_
  _atom_type_symbol
  _atom_type_description
  _atom_type_scat_dispersion_real
  _atom_type_scat_dispersion_imag
  _atom_type_scat_source
 'C' 'C' 0.0033 0.0016 'International Tables Vol C Tables 4.2.6.8 and 6.1.1.4'
 'H' 'H' 0.0000 0.0000 'International Tables Vol C Tables 4.2.6.8 and 6.1.1.4'
 'Cl' 'Cl' 0.1484 0.1585 'International Tables Vol C Tables 4.2.6.8 and 6.1.1.4'
 'N' 'N' 0.0061 0.0033 'International Tables Vol C Tables 4.2.6.8 and 6.1.1.4'
 'Pb' 'Pb' -3.3944 10.1111
 'International Tables Vol C Tables 4.2.6.8 and 6.1.1.4'

_shelx_space_group_comment
;
The symmetry employed for this shelxl refinement is uniquely defined
by the following loop, which should always be used as a source of
symmetry information in preference to the above space-group names.
They are only intended as comments.
;
_space_group_crystal_system        'orthorhombic'
_space_group_IT_number             42
_space_group_name_H-M_alt          'F m m 2'
_space_group_name_Hall             'F 2 -2'
loop_
  _space_group_symop_operation_xyz
 'x, y, z'
 '-x, -y, z'
 'x, -y, z'
 '-x, y, z'
 'x, y+1/2, z+1/2'
 '-x, -y+1/2, z+1/2'
 'x, -y+1/2, z+1/2'
 '-x, y+1/2, z+1/2'
 'x+1/2, y, z+1/2'
 '-x+1/2, -y, z+1/2'
 'x+1/2, -y, z+1/2'
 '-x+1/2, y, z+1/2'
 'x+1/2, y+1/2, z'
 '-x+1/2, -y+1/2, z'
 'x+1/2, -y+1/2, z'
 '-x+1/2, y+1/2, z'

_cell_length_a                     8.0787(15)
_cell_length_b                     56.156(10)
_cell_length_c                     8.0644(15)
_cell_angle_alpha                  90
_cell_angle_beta                   90
_cell_angle_gamma                  90
_cell_volume                       3658.6(12)
_cell_formula_units_Z              4
_cell_measurement_reflns_used      2251
_cell_measurement_temperature      300(2)
_cell_measurement_theta_max        24.91
_cell_measurement_theta_min        2.90
_shelx_estimated_absorpt_T_max     ?
_shelx_estimated_absorpt_T_min     ?
_exptl_absorpt_coefficient_mu      14.514
_exptl_absorpt_correction_T_max    0.0206
_exptl_absorpt_correction_T_min    0.0037
_exptl_absorpt_correction_type     none
_exptl_absorpt_process_details
;
SADABS-2016/2 (Bruker,2016/2) was used for absorption correction.
wR2(int) was 0.1435 before and 0.0767 after correction.
The Ratio of minimum to maximum transmission is 0.1796.
The \l/2 correction factor is Not present.
;
_exptl_absorpt_special_details     ?
_exptl_crystal_colour              white
_exptl_crystal_colour_primary      white
_exptl_crystal_density_diffrn      2.260
_exptl_crystal_density_meas        ?
_exptl_crystal_density_method      ?
_exptl_crystal_description         sheet
_exptl_crystal_F_000               2288
_exptl_crystal_size_max            ?
_exptl_crystal_size_mid            ?
_exptl_crystal_size_min            ?
_exptl_transmission_factor_max     ?
_exptl_transmission_factor_min     ?
_diffrn_reflns_av_R_equivalents    0.0614
_diffrn_reflns_av_unetI/netI       0.0565
_diffrn_reflns_Laue_measured_fraction_full  0.998
_diffrn_reflns_Laue_measured_fraction_max  0.997
_diffrn_reflns_limit_h_max         9
_diffrn_reflns_limit_h_min         -10
_diffrn_reflns_limit_k_max         70
_diffrn_reflns_limit_k_min         -72
_diffrn_reflns_limit_l_max         9
_diffrn_reflns_limit_l_min         -10
_diffrn_reflns_number              7784
_diffrn_reflns_point_group_measured_fraction_full  0.999
_diffrn_reflns_point_group_measured_fraction_max  0.997
_diffrn_reflns_theta_full          25.242
_diffrn_reflns_theta_max           27.525
_diffrn_reflns_theta_min           2.176
_diffrn_ambient_temperature        300.38
_diffrn_detector_area_resol_mean   ?
_diffrn_measured_fraction_theta_full  0.998
_diffrn_measured_fraction_theta_max  0.997
_diffrn_measurement_device_type    'Bruker APEX-II CCD'
_diffrn_measurement_method         '\f and \w scans'
_diffrn_radiation_type             MoK\a
_diffrn_radiation_wavelength       0.71073
_diffrn_source                     ?
_reflns_Friedel_coverage           0.862
_reflns_Friedel_fraction_full      1.000
_reflns_Friedel_fraction_max       0.998
_reflns_number_gt                  1682
_reflns_number_total               2233
_reflns_special_details
;
 Reflections were merged by SHELXL according to the crystal
 class for the calculation of statistics and refinement.
 
 _reflns_Friedel_fraction is defined as the number of unique
 Friedel pairs measured divided by the number that would be
 possible theoretically, ignoring centric projections and
 systematic absences.
;
_reflns_threshold_expression       'I > 2\s(I)'
_computing_cell_refinement         'SAINT V8.38A (?, 2016)'
_computing_data_collection         ?
_computing_data_reduction          'SAINT V8.38A (?, 2016)'
_computing_molecular_graphics      'Olex2 (Dolomanov et al., 2009)'
_computing_publication_material    'Olex2 (Dolomanov et al., 2009)'
_computing_structure_refinement    'ShelXL (Sheldrick, 2015)'
_computing_structure_solution      'olex2.solve (Bourhis et al., 2015)'
_refine_diff_density_max           2.563
_refine_diff_density_min           -1.230
_refine_diff_density_rms           0.329
_refine_ls_abs_structure_details
;
 Refined as a perfect inversion twin.
;
_refine_ls_abs_structure_Flack     0.5
_refine_ls_extinction_coef         .
_refine_ls_extinction_method       none
_refine_ls_goodness_of_fit_ref     1.072
_refine_ls_hydrogen_treatment      constr
_refine_ls_matrix_type             full
_refine_ls_number_parameters       112
_refine_ls_number_reflns           2233
_refine_ls_number_restraints       113
_refine_ls_R_factor_all            0.0882
_refine_ls_R_factor_gt             0.0670
_refine_ls_restrained_S_all        1.064
_refine_ls_shift/su_max            0.003
_refine_ls_shift/su_mean           0.000
_refine_ls_structure_factor_coef   Fsqd
_refine_ls_weighting_details      
 'w=1/[\s^2^(Fo^2^)+(0.0851P)^2^+92.4090P] where P=(Fo^2^+2Fc^2^)/3'
_refine_ls_weighting_scheme        calc
_refine_ls_wR_factor_gt            0.1704
_refine_ls_wR_factor_ref           0.1858
_refine_special_details
;
 Refined as a 2-component perfect inversion twin.
;
_olex2_refinement_description
;
1. Fixed Uiso
 At 1.2 times of:
  All C(H) groups, {H7A,H7B,H7C} of C7, {H1A,H1B,H1C} of N1, All C(H,H) groups
 At 1.5 times of:
  {H7D,H7E,H7F} of N7, {H4A,H4B,H4C} of C4, {H5A,H5B,H5C} of C5
2. Restrained distances
 N1-C1 = C1-C2 = C3-C2 = C5-C3 = C4-C3
 1.5 with sigma of 0.02
 N1-C2
 2.5 with sigma of 0.02
 C1-C3
 2.5 with sigma of 0.02
 C2-C5
 2.5 with sigma of 0.02
 C2-C4
 2.5 with sigma of 0.02
 C5-C4
 2.5 with sigma of 0.02
 C7-N7
 2.5 with sigma of 0.02
 C7-C6 = N7-C6
 1.5 with sigma of 0.02
 N7-H7D = N7-H7E = N7-H7F
 0.98 with sigma of 0.02
3. Uiso/Uaniso restraints and constraints
C2 \\sim C3 \\sim C5 \\sim C4 \\sim C1 \\sim C6 \\sim N7 \\sim C7 \\sim N1:
within 2A with sigma of 0.01 and sigma for terminal atoms of 0.02
Uanis(C2) \\sim Ueq, Uanis(C3) \\sim Ueq, Uanis(C5) \\sim Ueq, Uanis(C4) \\sim
Ueq, Uanis(C1) \\sim Ueq, Uanis(C6) \\sim Ueq, Uanis(N7) \\sim Ueq, Uanis(C7)
\\sim Ueq, Uanis(N1) \\sim Ueq: with sigma of 0.01 and sigma for terminal atoms
of 0.02
4. Others
 Fixed Sof: H7A(0.5) H7B(0.5) H7C(0.5) H1A(0.5) H1B(0.5) H1C(0.5) H2A(0.5)
 H2B(0.5) H3(0.5) C5(0.5) H5A(0.5) H5B(0.5) H5C(0.5) C4(0.5) H4A(0.5) H4B(0.5)
 H4C(0.5) C1(0.5) H1D(0.5) H1E(0.5) C6(0.5) H6A(0.5) H6B(0.5) N7(0.5) H7D(0.5)
 H7E(0.5) H7F(0.5)
5.a Ternary CH refined with riding coordinates:
 C3(H3)
5.b Secondary CH2 refined with riding coordinates:
 C2(H2A,H2B), C1(H1D,H1E), C6(H6A,H6B)
5.c Idealised Me refined as rotating group:
 C7(H7A,H7B,H7C), N1(H1A,H1B,H1C), C5(H5A,H5B,H5C), C4(H4A,H4B,H4C), N7(H7D,
 H7E,H7F)
;
_atom_sites_solution_hydrogens     geom
_atom_sites_solution_primary       iterative
_atom_sites_solution_secondary     ?
loop_
  _atom_site_label
  _atom_site_type_symbol
  _atom_site_fract_x
  _atom_site_fract_y
  _atom_site_fract_z
  _atom_site_U_iso_or_equiv
  _atom_site_adp_type
  _atom_site_occupancy
  _atom_site_site_symmetry_order
  _atom_site_calc_flag
  _atom_site_refinement_flags_posn
  _atom_site_refinement_flags_adp
  _atom_site_refinement_flags_occupancy
  _atom_site_disorder_assembly
  _atom_site_disorder_group
 Pb1 Pb 0.500000 0.60914(2) 0.39561(9) 0.06346(12) Uani 1 2 d S T P . .
 Pb2 Pb 0.500000 0.500000 0.38173(13) 0.0717(2) Uani 1 4 d S T P . .
 Cl4 Cl 0.6945(6) 0.500000 0.6827(8) 0.110(2) Uani 1 2 d S T P A .
 Cl3 Cl 0.500000 0.55077(7) 0.3878(15) 0.1175(19) Uani 1 2 d S T P A .
 Cl2 Cl 0.2465(7) 0.61268(9) 0.1684(4) 0.1340(16) Uani 1 1 d . . . A -1
 Cl1 Cl 0.500000 0.65492(9) 0.3525(14) 0.190(4) Uani 1 2 d S T P A .
 C7 C 0.000000 0.5657(2) 0.3209(19) 0.216(5) Uani 1 2 d DS TU P . .
 H7A H -0.046912 0.576154 0.239105 0.260 Uiso 0.5 1 calc GR . . B -1
 H7B H 0.094755 0.557787 0.275039 0.260 Uiso 0.5 1 calc GR . . B -1
 H7C H 0.033105 0.574848 0.415969 0.260 Uiso 0.5 1 calc GR . . B -1
 N1 N 0.500000 0.64334(15) 0.902(3) 0.184(5) Uani 1 2 d DS TU P . .
 H1A H 0.545949 0.639484 0.805081 0.221 Uiso 0.5 1 calc GR . . C -1
 H1B H 0.427489 0.632156 0.930748 0.221 Uiso 0.5 1 calc GR . . C -1
 H1C H 0.578320 0.644446 0.978959 0.221 Uiso 0.5 1 calc GR . . C -1
 C2 C 0.500000 0.68328(11) 0.7658(16) 0.219(2) Uani 1 2 d DS TU P . .
 H2A H 0.613175 0.677987 0.749916 0.263 Uiso 0.5 1 calc R . . E .
 H2B H 0.444469 0.682795 0.659238 0.263 Uiso 0.5 1 calc R . . . .
 C3 C 0.500000 0.70845(13) 0.831(2) 0.224(2) Uani 1 2 d DS TU P D .
 H3 H 0.539337 0.707484 0.945278 0.268 Uiso 0.5 1 calc R . . . .
 C5 C 0.3258(10) 0.7180(2) 0.840(3) 0.222(5) Uani 0.5 1 d D U . D -1
 H5A H 0.322106 0.733618 0.791857 0.332 Uiso 0.5 1 calc GR . . D -1
 H5B H 0.291568 0.718797 0.953727 0.332 Uiso 0.5 1 calc GR . . D -1
 H5C H 0.252693 0.707605 0.779949 0.332 Uiso 0.5 1 calc GR . . D -1
 C4 C 0.6172(12) 0.72445(18) 0.743(2) 0.230(5) Uani 0.5 1 d D U . D -1
 H4A H 0.572187 0.728749 0.637092 0.345 Uiso 0.5 1 calc GR . . D -1
 H4B H 0.720908 0.716397 0.727621 0.345 Uiso 0.5 1 calc GR . . D -1
 H4C H 0.634473 0.738563 0.808046 0.345 Uiso 0.5 1 calc GR . . D -1
 C1 C 0.4130(18) 0.66673(14) 0.886(2) 0.213(2) Uani 0.5 1 d D U . E -1
 H1D H 0.407074 0.674261 0.993681 0.256 Uiso 0.5 1 calc R . . E -1
 H1E H 0.300757 0.664003 0.847475 0.256 Uiso 0.5 1 calc R . . E -1
 C6 C -0.1251(19) 0.5478(2) 0.3713(16) 0.223(3) Uani 0.5 1 d D U . F -1
 H6A H -0.137012 0.536067 0.283780 0.268 Uiso 0.5 1 calc R . . F -1
 H6B H -0.231194 0.555586 0.386088 0.268 Uiso 0.5 1 calc R . . F -1
 N7 N -0.077(3) 0.5354(2) 0.5303(13) 0.232(5) Uani 0.5 1 d D U . F -1
 H7D H 0.028515 0.538400 0.553044 0.349 Uiso 0.5 1 calc DGR . . F -1
 H7E H -0.091491 0.519759 0.518725 0.349 Uiso 0.5 1 calc DGR . . F -1
 H7F H -0.140492 0.540686 0.612720 0.349 Uiso 0.5 1 calc DGR . . F -1

loop_
  _atom_site_aniso_label
  _atom_site_aniso_U_11
  _atom_site_aniso_U_22
  _atom_site_aniso_U_33
  _atom_site_aniso_U_23
  _atom_site_aniso_U_13
  _atom_site_aniso_U_12
 Pb1 0.05475(18) 0.0741(2) 0.0615(2) -0.0001(4) 0.000 0.000
 Pb2 0.0824(4) 0.0628(3) 0.0700(4) 0.000 0.000 0.000
 Cl4 0.075(3) 0.095(3) 0.161(5) 0.000 -0.020(3) 0.000
 Cl3 0.136(4) 0.077(2) 0.139(4) 0.011(5) 0.000 0.000
 Cl2 0.0718(14) 0.285(5) 0.0450(16) -0.013(2) -0.0134(12) 0.020(4)
 Cl1 0.300(10) 0.065(2) 0.206(9) -0.003(5) 0.000 0.000
 C7 0.215(9) 0.216(9) 0.217(9) 0.000(8) 0.000 0.000
 N1 0.200(8) 0.161(8) 0.192(8) 0.002(8) 0.000 0.000
 C2 0.220(4) 0.218(4) 0.219(4) 0.002(3) 0.000 0.000
 C3 0.225(4) 0.223(4) 0.223(4) 0.001(4) 0.000 0.000
 C5 0.224(9) 0.221(9) 0.219(9) 0.003(8) 0.005(8) 0.005(8)
 C4 0.230(9) 0.233(9) 0.228(9) -0.003(8) 0.000(8) -0.003(8)
 C1 0.213(4) 0.212(4) 0.214(4) 0.001(4) -0.002(4) 0.000(4)
 C6 0.222(5) 0.222(5) 0.225(5) 0.000(5) 0.001(5) 0.001(5)
 N7 0.225(9) 0.239(9) 0.234(9) -0.008(8) -0.001(8) 0.005(8)

_geom_special_details
;
 All esds (except the esd in the dihedral angle between two l.s. planes)
 are estimated using the full covariance matrix.  The cell esds are taken
 into account individually in the estimation of esds in distances, angles
 and torsion angles; correlations between esds in cell parameters are only
 used when they are defined by crystal symmetry.  An approximate (isotropic)
 treatment of cell esds is used for estimating esds involving l.s. planes.
;
loop_
  _geom_bond_atom_site_label_1
  _geom_bond_atom_site_label_2
  _geom_bond_distance
  _geom_bond_site_symmetry_2
  _geom_bond_publ_flag
 Pb1 Cl3 3.278(4) . ?
 Pb1 Cl2 2.755(5) . ?
 Pb1 Cl1 2.594(5) . ?
 Pb2 Cl4 2.891(6) 2_665 ?
 Pb2 Cl4 2.891(6) . ?
 Pb2 Cl4 2.944(5) 9_454 ?
 Pb2 Cl4 2.944(5) 10_664 ?
 Pb2 Cl3 2.851(4) 2_665 ?
 Pb2 Cl3 2.851(4) . ?
 C7 C6 1.483(15) . ?
 N1 C1 1.495(12) . ?
 C2 C3 1.506(11) . ?
 C2 C1 1.514(14) . ?
 C3 C5 1.508(9) . ?
 C3 C4 1.484(14) . ?
 C6 N7 1.510(16) . ?

loop_
  _geom_angle_atom_site_label_1
  _geom_angle_atom_site_label_2
  _geom_angle_atom_site_label_3
  _geom_angle
  _geom_angle_site_symmetry_1
  _geom_angle_site_symmetry_3
  _geom_angle_publ_flag
 Cl2 Pb1 Cl3 93.41(18) . . ?
 Cl1 Pb1 Cl3 171.2(3) . . ?
 Cl1 Pb1 Cl2 80.75(19) . . ?
 Cl4 Pb2 Cl4 90.12(5) 2_665 9_454 ?
 Cl4 Pb2 Cl4 155.9(2) . 9_454 ?
 Cl4 Pb2 Cl4 155.9(2) 2_665 10_664 ?
 Cl4 Pb2 Cl4 90.12(5) . 10_664 ?
 Cl4 Pb2 Cl4 113.9(2) 9_454 10_664 ?
 Cl4 Pb2 Cl4 65.8(2) 2_665 . ?
 Cl3 Pb2 Cl4 90.54(14) . 9_454 ?
 Cl3 Pb2 Cl4 89.2(2) . . ?
 Cl3 Pb2 Cl4 90.54(14) 2_665 9_454 ?
 Cl3 Pb2 Cl4 89.2(2) . 2_665 ?
 Cl3 Pb2 Cl4 89.2(2) 2_665 2_665 ?
 Cl3 Pb2 Cl4 89.2(2) 2_665 . ?
 Cl3 Pb2 Cl4 90.54(14) . 10_664 ?
 Cl3 Pb2 Cl4 90.54(14) 2_665 10_664 ?
 Cl3 Pb2 Cl3 178.0(5) 2_665 . ?
 Pb2 Cl4 Pb2 155.9(2) . 9 ?
 Pb2 Cl3 Pb1 179.9(5) . . ?
 Pb1 Cl2 Pb1 170.0(2) . 9_454 ?
 C3 C2 C1 110.8(10) . . ?
 C2 C3 C5 110.5(7) . . ?
 C4 C3 C2 113.8(11) . . ?
 C4 C3 C5 113.9(10) . . ?
 N1 C1 C2 112.2(11) . . ?
 C7 C6 N7 111.8(13) . . ?

_olex2_submission_special_instructions  'No special instructions were received'
